# Supplementary material for: Characterization and Treatment Responsiveness of Genetically Engineered Ornithine Transcarbamylase-Deficient Pig
Source: J Clin Med. 2021 Jul 22;10(15):3226. doi: 10.3390/jcm10153226 (PMC8347267; doi:10.3390/jcm10153226)
Supplement: Supplementary file 1 [file jcm-10-03226-s001.zip]

Archive with 2 entries (2 files):
- jcm-1288608.mp4
- jcm-1288608-SI.pdf
